# Supplementary material for: Investigation of the Role of Mitochondrial DNA in Multiple Sclerosis Susceptibility
Source: PLoS One. 2008 Aug 6;3(8):e2891. doi: 10.1371/journal.pone.0002891 (PMC2494944; doi:10.1371/journal.pone.0002891)
Supplement: Table S3 — Novel Variations. (0.02 MB DOC) [file pone.0002891.s003.xls]

## Sheet: Sheet1
Supplementary Table S3. Novel Variations
Position	BaseChange	Location	AminoAcidChange
71	G>A	Non coding	-
288	A>G	Non coding	-
430	T>C	Non coding	-
468	C>T	Non coding	-
517	A>T	Non coding	-
751	A>G	12S rRNA	-
2398	A>G	16S rRNA	-
3555	T>C	NADH dehydrogenase 1	Synonymous
3579	A>G	NADH dehydrogenase 1	Synonymous
3661	T>G	NADH dehydrogenase 1	Ser - Ala
3798	C>T	NADH dehydrogenase 1	Synonymous
4065	A>G	NADH dehydrogenase 1	Synonymous
4069	T>C	NADH dehydrogenase 1	Tyr - His
4242	C>A	NADH dehydrogenase 1	Synonymous
4763	C>A	NADH dehydrogenase 2	Ile - Met
5768	G>A	tRNA for Cysteine	-
5867	C>T	tRNA for Tyrosine	-
5902	T>C	Non coding	-
5985	G>A	Cytochrome c oxidase I	Val - Ile
6380	A>G	Cytochrome c oxidase I	Synonymous
7119	G>A	Cytochrome c oxidase I	Asp - Asn
7235	C>A	Cytochrome c oxidase I	Synonymous
7427	C>T	Cytochrome c oxidase I	Synonymous
7624	T>C	Cytochrome c oxidase II	Synonymous
7650	C>T	Cytochrome c oxidase II	Thr - Ile
8380	T>C	ATPase8	Synonymous
8490	T>C	ATPase8	Met - Thr
8568	C>A	ATPase8/ATPase6	Ser - Tyr/Ile - Met
8656	A>G	ATPase6	Thr - Ala
8823	T>G	ATPase6	Synonymous
8895	T>A	ATPase6	Asn - Lys
9096	T>C	ATPase6	Synonymous
9287	G>C	Cytochrome c oxidase III	Met - Ile
9390	A>G	Cytochrome c oxidase III	Thr - Ala
9707	T>C	Cytochrome c oxidase III	Synonymous
9777	G>A	Cytochrome c oxidase III	Gly - Ser
9863	C>T	Cytochrome c oxidase III	Synonymous
10478	C>T	NADH dehydrogenase 4L	Synonymous
10933	C>T	NADH dehydrogenase 4	Synonymous
11137	T>C	NADH dehydrogenase 4	Synonymous
11920	C>T	NADH dehydrogenase 4	Synonymous
11941	A>G	NADH dehydrogenase 4	Synonymous
12130	T>C	NADH dehydrogenase 4	Synonymous
12279	A>G	tRNA for Leucine (CUN)	-
12783	T>C	NADH dehydrogenase 5	Synonymous
13036	C>T	NADH dehydrogenase 5	Pro - Ser
13398	A>G	NADH dehydrogenase 5	Synonymous
13953	T>C	NADH dehydrogenase 5	Synonymous
14142	C>G	NADH dehydrogenase 5	Ile - Met
14199	T>C	NADH dehydrogenase 6	Pro - Ala
14249	G>A	NADH dehydrogenase 6	Ala - Val
14509	A>G	NADH dehydrogenase 6	Synonymous
14602	A>G	NADH dehydrogenase 6	Synonymous
14921	G>A	Cytochrome B	Ala - Thr
14980	C>A	Cytochrome B	Ile - Met
15124	A>G	Cytochrome B	Synonymous
15220	A>G	Cytochrome B	Synonymous
15436	C>A	Cytochrome B	Synonymous
15631	A>G	Cytochrome B	Synonymous
15725	C>T	Cytochrome B	Leu - Phe
16491	T>C	Non coding	-
16494	C>T	Non coding	-
